# Supplementary material for: Core and Differentially Abundant Bacterial Taxa in the Rhizosphere of Field Grown Brassica napus Genotypes: Implications for Canola Breeding
Source: Front Microbiol. 2020 Jan 15;10:3007. doi: 10.3389/fmicb.2019.03007 (PMC6974584; doi:10.3389/fmicb.2019.03007)
Supplement: Supplementary file 5 [file Data_Sheet_5.zip]

Archive with 5 entries (5 files):
- Table 1.XLSX
- Table 3.XLSX
- Table 4.XLSX
- Table 5.XLSX
- Table 6.XLSX
